# Supplementary material for: Dissecting the MAPK signaling landscape in malignant melanoma: from BRAF and NRAS mutations to precision combination therapies
Source: Front Cell Dev Biol. 2026 Jan 14;13:1723066. doi: 10.3389/fcell.2025.1723066 (PMC12846969; doi:10.3389/fcell.2025.1723066)
Supplement: Supplementary file 1 [file Table1.xlsx]

## Sheet: Sheet1
Table S1 Precision Targeting of the MAPK Signaling Axis in Malignant Melanoma.
Molecular subtype	Dominant MAPK node(s) & biological rationale	Representative agents	Clinical evidence	Typical clinical signal	Principal resistance liabilities	Practical biomarkers
BRAF V600E/K–mutant (canonical MAPK addiction)	Constitutive RAF/MEK/ERK signaling; high ERK output drives cyclin D1/CDK4 programs and survival	BRAF inhibitors (BRAFi): vemurafenib, dabrafenib, encorafenib; MEK inhibitors (MEKi): trametinib, cobimetinib, binimetinib; Vertical blockade: BRAFi+MEKi	Phase III experience for BRAFi+MEKi (coBRIM: NCT01689519; COMBI-d/related studies)	Improved PFS/ORR and longer survival vs BRAFi alone; reduced paradoxical ERK toxicities with MEKi co-administration	MAPK reactivation (NRAS/RTK upregulation, BRAF splice variants, MEK1/2 alterations, COT/MAP3K8), NF1 loss; parallel PI3K/AKT activation; microenvironmental feedback	BRAF V600 genotyping; baseline MAPK activity (p-ERK); co-alterations in RTKs/NF1/PI3K to anticipate escape routes
BRAF V600–mutant with early/adaptive escape	Residual ERK signaling and non-MAPK bypass pathways emerge under BRAFi pressure	BRAFi+MEKi optimization (dose/schedule); Add-on nodes: PI3Kβ/δ or AKT inhibitors; Targeted + IO	PI3K/AKT add-on explored (NCT01941927); targeted + PD-1 explored (NCT02967692)	Signals of extended OS reported with targeted+PD-1 in selected settings (median OS reported as 34 months in cited text)	Toxicity stacking; immune-related AEs; adaptive rewiring and clonal selection	Early on-treatment p-ERK suppression; ctDNA dynamics; immune contexture (TILs/PD-L1) when considering IO integration
NRAS-mutant (MAPK + PI3K redundancy; RAF1 dependence)	Constitutive RAS-GTP drives RAF1/MAPK plus PI3K/AKT/mTOR and RAL networks → intrinsic resistance to BRAFi	MEKi monotherapy: modest; MEKi+CDK4/6i: ribociclib+binimetinib; Pan-RAF+MEKi; Immunotherapy-first	MEKi+CDK4/6i Phase II (NCT03107801); Pan-RAF+MEKi (NCT03284502); PI3K/MEK combos variably explored; NCCN/ESMO support PD-1 axis as frontline in this subtype	MEKi alone: limited PFS/OS benefit; MEKi+CDK4/6i reported ORR ~35% in cited text; pan-RAF+trametinib reported ORR 40% (NCT03284502); naporafenib+trametinib ORR 46.7% (as cited)	Rapid feedback reactivation; PI3K/AKT compensation; cell-cycle bypass; RTK-driven escape (AXL/ERBB2/MET/EGFR); tolerance states and epigenetic rewiring	NRAS mutation status; co-alterations in CDKN2A/CDK4/CCND1 (favor CDK4/6 combos); RTK-high states (AXL/MET/EGFR) suggesting RTK-combination logic
NRAS-mutant: downstream terminal blockade	ERK is the convergent MAPK effector; ERK blockade may blunt upstream feedback	ERK inhibitors: ulixertinib; MEK+ERK dual strategies	Ulixertinib reported ORR 13.5% in cited text; MEK+ERK combinations under investigation	Modest single-agent activity; combination aims to prevent MAPK rebound	Dose-limiting toxicity; incomplete pathway shutdown; parallel PI3K signaling	Baseline ERK dependency; transcriptional MAPK signatures; adaptive feedback markers
Emerging “RAS(ON)” targeting (NRAS/KRAS-active states)	Direct inhibition of GTP-bound RAS to suppress pathway at the source and reduce rebound seen with MEKi	Pan-RAS(ON): RMC-7977 (preclinical), RMC-6236	NCT05379985 (RMC-6236)	Early partial responses reported in heavily pretreated settings (as stated)	On-target tolerability; isoform/allele heterogeneity; bypass via RTKs or PI3K	RAS activation state signatures; co-driver mapping; ctDNA monitoring for emergent bypass clones
KIT-mutant melanoma (acral/mucosal enrichment)	KIT/PDGFRA RTK activation feeds MAPK and PI3K signaling; mutation-site dependency (exon 11)	KIT inhibitors: imatinib; next-gen TKIs: nilotinib, dasatinib, sunitinib; KIT+MEK rational combinations	Combination exploration noted (NCT04598009)	Activity enriched in KIT-mutant subsets; monotherapy often limited by redundancy/escape	Pathway redundancy; secondary KIT mutations; RTK switching; incomplete MAPK suppression	KIT mutation (exon/allele-level); MAPK activity readouts; ctDNA for clonal evolution and secondary mutations
BRAF/NRAS wild-type with NF1 loss or RTK-high states	MAPK hyperactivation via NF1 loss (RAS disinhibition) or RTK-driven signaling; heterogeneous dependencies	MEKi-based combinations; RTK-directed combinations; IO integration	Trial-dependent; often enrolled in basket/biomarker-driven studies	Variable; depends on dominant driver and immune context	Driver multiplicity; stromal and immune feedback; epigenetic states	NF1 status; RTK profiling (EGFR/PDGFRβ/AXL/MET); integrated genomic+immune stratification
